# Supplementary material for: Beyond Glycemic Control: GLP-1 Receptor Agonists and Their Impact on Calcium Homeostasis in Real-World Patients
Source: J Clin Med. 2024 Aug 19;13(16):4896. doi: 10.3390/jcm13164896 (PMC11355112; doi:10.3390/jcm13164896)
Supplement: Supplementary file 1 [file jcm-13-04896-s001.zip]

Archive with 1 entries (1 files):
- jcm-3133780-supplementary.pdf
